# Supplementary material for: Adsorptive Separation of Chlorobenzene and Chlorocyclohexane by Nonporous Adaptive Crystals of Perethylated Pillar[6]arene
Source: Molecules. 2025 Aug 7;30(15):3312. doi: 10.3390/molecules30153312 (PMC12348486; doi:10.3390/molecules30153312)
Supplement: Supplementary file 1 [file molecules-30-03312-s001.zip]

Archive with 1 entries (1 files):
- molecules-3705532-supplementary.pdf
